# Supplementary material for: Growing Maize Root: Lectins Involved in Consecutive Stages of Cell Development
Source: Plants (Basel). 2022 Jul 7;11(14):1799. doi: 10.3390/plants11141799 (PMC9319948; doi:10.3390/plants11141799)
Supplement: Supplementary file 1 [file plants-11-01799-s001.zip]

Archive with 2 entries (2 files):
- Supplementary File 1 (S1-S7)(new).pdf
- Table_S1.xlsx
